# Supplementary material for: Learning sparse log-ratios for high-throughput sequencing data
Source: Bioinformatics. 2021 Sep 8;38(1):157–63. doi: 10.1093/bioinformatics/btab645 (PMC8696089; doi:10.1093/bioinformatics/btab645)
Supplement: btab645_Supplementary_Data [file btab645_supplementary_data.zip]

Archive with 8 entries (8 files):
- Figure2.png
- Figure3.png
- heatmap.eps
- supp.pdf
- ablations.pdf
- amalgamSelection.pdf
- balancesSelection.pdf
- balancesSelectionSusin.pdf
